# Supplementary material for: In vivo evidence of the prevents DSS-induced colitis of Lactiplantibacillus plantarum L15
Source: Front Microbiol. 2022 Oct 6;13:1028919. doi: 10.3389/fmicb.2022.1028919 (PMC9583153; doi:10.3389/fmicb.2022.1028919)
Supplement: Supplementary file 1 [file Data_Sheet_1.ZIP]

Archive with 4 entries (3 files):
- Raw Data8.25/Table.docx
- Raw Data8.25/raw data figure.zip
- Raw Data8.25/raw data.xlsx
- Raw Data8.25/
