# Supplementary material for: In vivo evidence of the prevents DSS-induced colitis of Lactiplantibacillus plantarum L15
Source: Front Microbiol. 2022 Oct 6;13:1028919. doi: 10.3389/fmicb.2022.1028919 (PMC9583153; doi:10.3389/fmicb.2022.1028919)
Supplement: Supplementary file 1 [file Data_Sheet_1.ZIP › Raw Data8.25/raw data.xlsx]

## Sheet: Sheet1
Figure 1A weight change										Figure 1B colon length
NC			DSS			L15				NC			DSS			L15
Mean	SD	N	Mean	SD	N	Mean	SD	N		Mean	SD	N	Mean	SD	N	Mean	SD	N
106.1	1.5	3	87.5	1.4	3	93.56	1.3	3		6.525	0.582	3	4.513	0.518		6.1	0.23	3
Figure 1C DAI										Figure 1D MPO
NC	DSS	L15								NC			DSS			L15
0	6	5								Mean	SD	N	Mean	SD	N	Mean	SD	N
0	6	5								0.230088	0.035398	3	0.349558	0.024579	3	0.261	0.012	3
0	6	4
0	8	4
0	8	4
2	10	4
2	10	3
4	10	4
Figure 3A TNF-α L15
NC			DSS			L15
Mean	SD	N	Mean	SD	N	Mean	SD	N
43.4368	5.38212	3	128.993	8.79523	3	74.28	6.92	3
Figure 3B IL-1B L15
NC			DSS			L15
Mean	SD	N	Mean	SD	N	Mean	SD	N
17.6662	3.39804	3	50.108	5.36923	3	33.68	3.56	3
Figure 3C IL-6 L15
NC			DSS			L15
Mean	SD	N	Mean	SD	N	Mean	SD	N
19.7226	4.66888	3	72.3105	15.4163	3	36.84	6.34	3
Figure 3D IL-10 L15
NC			DSS			L15
Mean	SD	N	Mean	SD	N	Mean	SD	N
367.046	33.9512	3	228.895	11.4026	3	317.95	20.22	3
Figure 4A ZO-1
NC			DSS			L15
Mean	SD	N	Mean	SD	N	Mean	SD	N
1.006	0.043	3	0.589	0.027	3	0.855	0.009	3
Figure 4B Occludin
NC			DSS			L15
Mean	SD	N	Mean	SD	N	Mean	SD	N
0.997	0.006	3	0.318	0.018	3	0.691	0.013	3
Figure 4C Claudin-1
NC			DSS			L15
Mean	SD	N	Mean	SD	N	Mean	SD	N
0.993	0.024	3	0.728	0.023	3	0.909	0.054	3
Figure 4D MUC2
NC			DSS			L15
Mean	SD	N	Mean	SD	N	Mean	SD	N
1.005	0.009	3	0.348	0.032	3	0.827	0.017	3
Figure 5A LPS L15
NC			DSS			L15
Mean	SD	N	Mean	SD	N	Mean	SD	N
2.072	0.137	3	5.154	0.323	3	3.28	0.32	3
Figure 5B D-lactic acid L15
NC			DSS			L15
Mean	SD	N	Mean	SD	N	Mean	SD	N
2.139	0.155	3	5.9	0.101	3	3.51	0.36	3
Figure 7A SCFA L15 picust
	NC			DSS			L15
	Mean	SD	N	Mean	SD	N	Mean	SD	N
Pyruate to acete and lactate II	0.92	0.12	3	0.45	0.08	3	0.81	0.15	3
Pyruate to propionate I	0.25	0.06	3	0.31	0.06	3	0.34	0.08	3
Acetyl CoA to butyrate II	0.38	0.09	3	0.19	0.04	3	0.32	0.04	3
Figure 7B SCFA L15
	NC			DSS			L15
	Mean	SD	N	Mean	SD	N	Mean	SD	N
Acetate	25.426	2.973	3	14.711	2.254	3	21.09	2.51	3
Propionate	2.767	0.506	3	3.823	0.146	3	3.57	0.28	3
Butyrate	6.19	1.483	3	2.331	0.231	3	4.83	0.67	3
Figure 8 NF-κB pathway
	NC			DSS			L15
	A:Y1	A:Y2	A:Y3	B:Y1	B:Y2	B:Y3	C:Y1	C:Y2	C:Y3
p-p65	1	0.93	1.07	1.75	1.86	1.92	1.34	1.39	1.43
p-IκB	1	0.94	1.06	2.01	1.92	2.12	1.43	1.42	1.57
